# Supplementary material for: ChAd155-RSV vaccine is immunogenic and efficacious against bovine RSV infection-induced disease in young calves
Source: Nat Commun. 2022 Oct 17;13:6142. doi: 10.1038/s41467-022-33649-3 (PMC9575635; doi:10.1038/s41467-022-33649-3)
Supplement: Supplementary file 3 — Supplementary Data 1 [file 41467_2022_33649_MOESM3_ESM.xlsx]

## Sheet: AUC analysis
Endpoint	Comparison	GMR	95% lower	95% upper	DF	tValue	Probt	Alpha
gi	ChAd155-RSV 2-dose 4w vs. Placebo 4w	0.585566	0.832662	0.411797	34	-3.08937	0.00398224	0.05
gi	ChAd155 RSV 1-dose 4w vs. Placebo 4w	0.602844	0.857231	0.423947	34	-2.92151	0.0061495	0.05
gi	ChAd155 RSV 2-dose 16w vs. Placebo 16w	0.365424	0.526085	0.253827	34	-5.61423	2.73235e-06	0.05
rr	ChAd155-RSV 2-dose 4w vs. Placebo 4w	0.786255	0.892239	0.69286	34	-3.86469	0.000476396	0.05
rr	ChAd155 RSV 1-dose 4w vs. Placebo 4w	0.81121	0.920558	0.714851	34	-3.36254	0.00192244	0.05
rr	ChAd155 RSV 2-dose 16w vs. Placebo 16w	0.597362	0.680899	0.524073	34	-7.9996	2.53578e-09	0.05
temp	ChAd155-RSV 2-dose 4w vs. Placebo 4w	0.942364	1.04663	0.848483	34	-1.1496	0.258332	0.05
temp	ChAd155 RSV 1-dose 4w vs. Placebo 4w	0.914891	1.01612	0.823747	34	-1.72257	0.0940531	0.05
temp	ChAd155 RSV 2-dose 16w vs. Placebo 16w	0.849061	0.946486	0.761665	34	-3.06121	0.00428642	0.05
urtd	ChAd155-RSV 2-dose 4w vs. Placebo 4w	0.379197	0.689157	0.208647	34	-3.29867	0.00228429	0.05
urtd	ChAd155 RSV 1-dose 4w vs. Placebo 4w	0.724817	1.31729	0.398818	34	-1.0948	0.281298	0.05
urtd	ChAd155 RSV 2-dose 16w vs. Placebo 16w	0.62893	1.16724	0.338878	34	-1.52402	0.136753	0.05

## Sheet: CLA and Histo score
Endpoint	Comparison	Difference	95% lower	95% upper	DF	tValue	Probt	Alpha
CLA	ChAd155-RSV 2-dose 4w vs. Placebo 4w	-3.19132	-4.60433	-1.77831	34	-4.58987	5.80635e-05	0.05
CLA	ChAd155 RSV 2-dose 16w vs. placebo 16w	-2.06151	-3.52411	-0.5989	34	-2.8644	0.0071117	0.05
CLA	ChAd155 RSV 1-dose 4w vs. Placebo 4w	-3.07507	-4.48808	-1.66206	34	-4.42268	9.49717e-05	0.05
HISTO SCORE	ChAd155 RSV 1-dose 4w vs. Placebo 4w	-16.125	-23.173	-9.07702	34	-4.64955	4.86764e-05	0.05
HISTO SCORE	ChAd155-RSV 2-dose 4w vs. Placebo 4w	-16.5	-23.548	-9.45202	34	-4.75768	3.5333e-05	0.05
HISTO SCORE	ChAd155 RSV 2-dose 16w vs. placebo 16w	-19.625	-26.9204	-12.3296	34	-5.46687	4.24922e-06	0.05

## Sheet: viral loads
Endpoint	Comparison	Time	GMR	95% lower	95% upper	DF	tValue	Probt	Alpha
BAL	ChAd155-RSV 2-dose 4w vs. Placebo 4w	dpci 5	0.0784106	0.0279271	0.220153	66	-4.92351	5.97892e-06	0.05
BAL	ChAd155 RSV 2-dose 16w vs. Placebo 16w	dpci 5	0.171932	0.059057	0.500544	66	-3.28961	0.0016119	0.05
BAL	ChAd155 RSV 1-dose 4w vs. Placebo 4w	dpci 5	0.0560725	0.019971	0.157434	66	-5.572	5.01005e-07	0.05
BAL	ChAd155-RSV 2-dose 4w vs. Placebo 4w	dpci 7	0.00758578	0.00270179	0.0212985	66	-9.44067	7.22085e-14	0.05
BAL	ChAd155 RSV 2-dose 16w vs. Placebo 16w	dpci 7	0.0109484	0.0036425	0.032908	66	-8.1903	1.20871e-11	0.05
BAL	ChAd155 RSV 1-dose 4w vs. Placebo 4w	dpci 7	0.00758578	0.00270179	0.0212985	66	-9.44067	7.22085e-14	0.05
BAL	ChAd155-RSV 2-dose 4w vs. Placebo 4w	dpci 9	0.697831	0.248543	1.95929	66	-0.695804	0.488995	0.05
BAL	ChAd155 RSV 2-dose 16w vs. Placebo 16w	dpci 9	1.05385	0.346292	3.20713	66	0.0940992	0.925315	0.05
BAL	ChAd155 RSV 1-dose 4w vs. Placebo 4w	dpci 9	0.697831	0.248543	1.95929	66	-0.695804	0.488995	0.05
NP	ChAd155-RSV 2-dose 4w vs. Placebo 4w	dpci 3	0.123204	0.0313082	0.484833	134	-3.023	0.0029997	0.05
NP	ChAd155 RSV 2-dose 16w vs. placebo 16w	dpci 3	1.0875	0.263378	4.49033	134	0.116992	0.907042	0.05
NP	ChAd155 RSV 1-dose 4w vs. Placebo 4w	dpci 3	0.322664	0.0819942	1.26975	134	-1.63304	0.104808	0.05
NP	ChAd155-RSV 2-dose 4w vs. Placebo 4w	dpci 5	0.0601693	0.01529	0.236778	134	-4.05768	8.37436e-05	0.05
NP	ChAd155 RSV 2-dose 16w vs. Placebo 16w	dpci 5	0.247467	0.0599333	1.0218	134	-1.94774	0.0535366	0.05
NP	ChAd155 RSV 1-dose 4w vs. Placebo 4w	dpci 5	0.905472	0.230095	3.56322	134	-0.143359	0.886222	0.05
NP	ChAd155-RSV 2-dose 4w vs. Placebo 4w	dpci 6	0.00447971	0.00113837	0.0176286	134	-7.80786	1.48778e-12	0.05
NP	ChAd155 RSV 2-dose 16w vs. Placebo 16w	dpci 6	0.0205353	0.00497337	0.0847909	134	-5.41948	2.69172e-07	0.05
NP	ChAd155 RSV 1-dose 4w vs. Placebo 4w	dpci 6	0.0211349	0.00537073	0.0831701	134	-5.56814	1.35401e-07	0.05
NP	ChAd155-RSV 2-dose 4w vs. Placebo 4w	dpci 7	0.00190272	0.000483513	0.00748759	134	-9.04407	1.50792e-15	0.05
NP	ChAd155 RSV 2-dose 16w vs. Placebo 16w	dpci 7	0.0279185	0.00676151	0.115277	134	-4.99108	1.83202e-06	0.05
NP	ChAd155 RSV 1-dose 4w vs. Placebo 4w	dpci 7	0.00123559	0.000313984	0.0048623	134	-9.66737	4.2648e-17	0.05
NP	ChAd155-RSV 2-dose 4w vs. Placebo 4w	dpci 9	1	0.254117	3.9352	134	-2.95254e-15	1	0.05
NP	ChAd155 RSV 2-dose 16w vs. Placebo 16w	dpci 9	0.48971	0.104493	2.29503	134	-0.914136	0.362287	0.05
NP	ChAd155 RSV 1-dose 4w vs. Placebo 4w	dpci 9	1	0.254117	3.9352	134	-4.20736e-14	1	0.05

## Sheet: Neutralisation titers
Endpoint	Comparison	time	GMR	95% lower	95% upper	DF	tValue	Probt	Alpha
NEUTRA	ChAd155 RSV 1-dose 4w vs. Placebo 4w	week 4	1	0.594301	1.68265	84	2.93079e-15	1	0.05
NEUTRA	ChAd155-RSV 2-dose 4w vs. Placebo 4w	week 4	1.11781	0.664316	1.88088	84	0.425611	0.67148	0.05
NEUTRA	ChAd155 RSV 1-dose 4w vs. Placebo 4w	week 6	1.33758	0.794925	2.25068	84	1.11154	0.269507	0.05
NEUTRA	ChAd155-RSV 2-dose 4w vs. Placebo 4w	week 6	9.25793	5.502	15.5779	84	8.50475	5.88896e-13	0.05
NEUTRA	ChAd155 RSV 1-dose 4w vs. Placebo 4w	week 8	1.80472	1.07255	3.03672	84	2.25627	0.0266514	0.05
NEUTRA	ChAd155-RSV 2-dose 4w vs. Placebo 4w	week 8	9.87471	5.86855	16.6157	84	8.75123	1.87997e-13	0.05
NEUTRA	ChAd155 RSV 1-dose 4w vs. Placebo 4w	week 10	20.9946	12.4771	35.3266	84	11.6338	3.40925e-19	0.05
NEUTRA	ChAd155-RSV 2-dose 4w vs. Placebo 4w	week 10	14.931	8.87348	25.1236	84	10.3313	1.26562e-16	0.05
NEUTRA	ChAd155 RSV 2-dose 16w vs. Placebo 16w	week 4	1.39744	1.00164	1.94963	91	1.99615	0.0489067	0.05
NEUTRA	ChAd155 RSV 2-dose 16w vs. Placebo 16w	week 6	16.6194	11.9123	23.1865	91	16.7653	1.42321e-29	0.05
NEUTRA	ChAd155 RSV 2-dose 16w vs. Placebo 16w	week 8	11.9164	8.54132	16.6251	91	14.781	6.4216e-26	0.05
NEUTRA	ChAd155 RSV 2-dose 16w vs. Placebo 16w	week 12	8.48197	6.07962	11.8336	91	12.753	5.74959e-22	0.05
NEUTRA	ChAd155 RSV 2-dose 16w vs. Placebo 16w	week 16	3.63759	2.60732	5.07498	91	7.70285	1.57214e-11	0.05
NEUTRA	ChAd155 RSV 2-dose 16w vs. Placebo 16w	week 20	3.16883	2.27132	4.42099	91	6.87992	7.40913e-10	0.05
NEUTRA	ChAd155 RSV 2-dose 16w vs. Placebo 16w	week 22	39.2591	28.1397	54.7722	91	21.893	4.91668e-38	0.05
