# Supplementary material for: ChAd155-RSV vaccine is immunogenic and efficacious against bovine RSV infection-induced disease in young calves
Source: Nat Commun. 2022 Oct 17;13:6142. doi: 10.1038/s41467-022-33649-3 (PMC9575635; doi:10.1038/s41467-022-33649-3)
Supplement: Supplementary file 4 — Supplementary Data 2 [file 41467_2022_33649_MOESM4_ESM.xlsx]

## Sheet: CLA and Histo scores
DOI	Endpoint	Comparsion	Difference	95% lower	95% upper	DF	tValue	Probt	Alpha
Short	CLA	ChAd155-RSV Ab- (2D) vs. Placebo-S Ab+	-16.1113	-27.1986	-5.02403	39	-2.93924	0.00550404	0.05
Short	CLA	ChAd155-RSV Ab+ (2D) vs. Placebo-S Ab+	-17.1454	-28.2326	-6.05811	39	-3.1279	0.00332407	0.05
Long	CLA	ChAd155-RSV (1D) vs. Placebo-L Ab	-24.0545	-34.8107	-13.2982	39	-4.5234	5.56091e-05	0.05
Short	HISTO SCORE	ChAd155-RSV Ab- (2D) vs. Placebo-S Ab+	-25.4444	-32.4352	-18.4537	40	-7.35616	6.01479e-09	0.05
Short	HISTO SCORE	ChAd155-RSV Ab+ (2D) vs. Placebo-S Ab+	-29.1111	-36.1019	-22.1204	40	-8.41622	2.17565e-10	0.05
Long	HISTO SCORE	ChAd155-RSV Ab-(1D) vs. Placebo-L Ab-	-20	-26.9908	-13.0092	40	-5.78213	9.5673e-07	0.05

## Sheet: Neutralisation titers
DOI	Endpoint	Comparison	Time	GMR	95% lower	95% upper	DF	tValue	Probt	Alpha
Short	RSV NAbs	ChAd155-RSV Ab- (2D) vs. ChAd155-RSV Ab+ (2D)	week 0	0.183368	0.13582	0.247561	24	-11.6633	2.24755e-11	0.05
Short	RSV NAbs	ChAd155-RSV Ab- (2D) vs. Placebo-S Ab+	week 0	0.147415	0.10919	0.199022	24	-13.164	1.79669e-12	0.05
Short	RSV NAbs	ChAd155-RSV Ab+ (2D) vs. Placebo-S Ab+	week 0	0.803928	0.595467	1.08537	24	-1.50063	0.146493	0.05
Short	RSV NAbs	ChAd155-RSV Ab- (2D) vs. ChAd155-RSV Ab+ (2D)	week 4	0.640696	0.294982	1.39158	24	-1.18463	0.247762	0.05
Short	RSV NAbs	ChAd155-RSV Ab- (2D) vs. Placebo-S Ab+	week 4	0.772516	0.355673	1.67789	24	-0.686785	0.498801	0.05
Short	RSV NAbs	ChAd155-RSV Ab+ (2D) vs. Placebo-S Ab+	week 4	1.20574	0.555136	2.61886	24	0.497848	0.623123	0.05
Short	RSV NAbs	ChAd155-RSV Ab- (2D) vs. ChAd155-RSV Ab+ (2D)	week 6	3.3394	2.04454	5.45434	24	5.07243	3.46018e-05	0.05
Short	RSV NAbs	ChAd155-RSV Ab- (2D) vs. Placebo-S Ab+	week 6	21.2817	13.0297	34.76	24	12.8635	2.9267e-12	0.05
Short	RSV NAbs	ChAd155-RSV Ab+ (2D) vs. Placebo-S Ab+	week 6	6.37291	3.9018	10.409	24	7.79109	5.02506e-08	0.05
Short	RSV NAbs	ChAd155-RSV Ab- (2D) vs. ChAd155-RSV Ab+ (2D)	week 8	2.33153	1.31886	4.12178	24	3.06646	0.00529645	0.05
Short	RSV NAbs	CChAd155-RSV Ab- (2D) vs. Placebo-S Ab+	week 8	15.8464	8.96369	28.0139	24	10.0085	4.83472e-10	0.05
Short	RSV NAbs	ChAd155-RSV Ab+ (2D) vs. Placebo-S Ab+	week 8	6.79655	3.84455	12.0152	24	6.94203	3.52997e-07	0.05
Short	RSV NAbs	ChAd155-RSV Ab- (2D) vs. ChAd155-RSV Ab+ (2D)	week 10	0.841848	0.446818	1.58612	24	-0.560916	0.580054	0.05
Short	RSV NAbs	ChAd155-RSV Ab- (2D) vs. Placebo-S Ab+	week 10	18.9726	9.52656	37.785	24	8.81684	5.41399e-09	0.05
Short	RSV NAbs	ChAd155-RSV Ab+ (2D) vs. Placebo-S Ab+	week 10	22.5369	11.3162	44.8834	24	9.3326	1.86103e-09	0.05
Long	RSV NAbs	ChAd155-RSV Ab-(1D) vs. Placebo-L Ab-	week 4	4.79679	2.72688	8.43792	16	5.88519	2.30309e-05	0.05
Long	RSV NAbs	ChAd155-RSV Ab-(1D) vs. Placebo-L Ab-	week 8	6.33935	4.28784	9.3724	16	10.0129	2.69788e-08	0.05
Long	RSV NAbs	ChAd155-RSV Ab-(1D) vs. Placebo-L Ab-	week 16	3.5521	1.87923	6.71413	16	4.22046	0.000650093	0.05
Long	RSV NAbs	ChAd155-RSV Ab-(1D) vs. Placebo-L Ab-	week 18	47.2494	25.971	85.9617	16	13.657	3.09215e-10	0.05

## Sheet: virus loads
DOI	Endpoint	Comparison	Time	GMR	95% lower	95% upper	DF	tValue	Probt	Alpha
Short	Lung BAL	ChAd155-RSV Ab- (2D) vs. Placebo-S Ab+	dpci 5	0.0372487	0.012081	0.114847	72	-5.82493	1.48118e-07	0.05
Short	Lung BAL	ChAd155-RSV Ab- (2D) vs. Placebo-S Ab+	dpci 7	0.0698947	0.0226692	0.215502	72	-4.71068	1.16966e-05	0.05
Short	Lung BAL	ChAd155-RSV Ab- (2D) vs. PPlacebo-S Ab+	dpci 9	0.936096	0.267251	3.27885	72	-0.105017	0.916654	0.05
Short	Lung BAL	ChAd155-RSV Ab+ (2D) vs. Placebo-S Ab+	dpci 5	0.143255	0.0464626	0.441691	72	-3.44015	0.000970969	0.05
Short	Lung BAL	ChAd155-RSV Ab+ (2D) vs. Placebo-S Ab+	dpci 7	0.061502	0.0199472	0.189625	72	-4.93715	4.96066e-06	0.05
Short	Lung BAL	ChAd155-RSV Ab+ (2D) vs. Placebo-S Ab+	dpci 9	0.936096	0.267251	3.27885	72	-0.105017	0.916654	0.05
Short	Lung BAL	ChAd155-RSV Ab- (2D) vs. ChAd155-RSV Ab+ (2D)	dpci 5	0.260016	0.084332	0.801693	72	-2.38478	0.0197247	0.05
Short	Lung BAL	ChAd155-RSV Ab- (2D) vs. ChAd155-RSV Ab+ (2D)	dpci 7	1.13646	0.368594	3.50399	72	0.226475	0.821474	0.05
Short	Lung BAL	ChAd155-RSV Ab- (2D) vs. ChAd155-RSV Ab+ (2D)	dpci 9	1	0.324334	3.08324	72	1.58406e-15	1	0.05
Long	Lung BAL	ChAd155-RSV Ab-(1D) vs. Placebo-L Ab-	dpci 5	0.465944	0.151121	1.43662	72	-1.35205	0.18059	0.05
Long	Lung BAL	ChAd155-RSV Ab-(1D) vs. Placebo-L Ab-	dpci 7	0.0501187	0.0162552	0.154528	72	-5.29951	1.21472e-06	0.05
Long	Lung BAL	ChAd155-RSV Ab-(1D) vs. Placebo-L Ab-	dpci 9	0.820063	0.197512	3.40487	72	-0.277787	0.781972	0.05
Short	Nasal	ChAd155-RSV Ab- (2D) vs. Placebo-S Ab+	dpci 3	0.234723	0.0682857	0.806829	152	-2.31915	0.0217186	0.05
Short	Nasal	ChAd155-RSV Ab- (2D) vs. Placebo-S Ab+	dpci 5	0.0447828	0.0130282	0.153935	152	-4.9699	1.78572e-06	0.05
Short	Nasal	ChAd155-RSV Ab- (2D) vs. Placebo-S Ab+	dpci 6	0.00112058	0.000326001	0.00385186	152	-10.8712	1.00123e-20	0.05
Short	Nasal	ChAd155-RSV Ab- (2D) vs. Placebo-S Ab+	dpci 7	0.0167666	0.00487774	0.0576329	152	-6.54193	8.74519e-10	0.05
Short	Nasal	ChAd155-RSV Ab- (2D) vs. Placebo-S Ab+	dpci 9	0.925321	0.233703	3.66372	152	-0.111433	0.91142	0.05
Short	Nasal	ChAd155-RSV Ab+ (2D) vs. Placebo-S Ab+	dpci 3	0.797382	0.231975	2.7409	152	-0.362303	0.717628	0.05
Short	Nasal	ChAd155-RSV Ab+ (2D) vs. Placebo-S Ab+5	dpci 5	0.0883306	0.0256972	0.303625	152	-3.88299	0.00015348	0.05
Short	Nasal	ChAd155-RSV Ab+ (2D) vs. Placebo-S Ab+	dpci 6	0.0029249	0.000850913	0.010054	152	-9.33597	1.15997e-16	0.05
Short	Nasal	ChAd155-RSV Ab+ (2D) vs. Placebo-S Ab+	dpci 7	0.0147533	0.00429203	0.0507125	152	-6.74662	2.98019e-10	0.05
Short	Nasal	ChAd155-RSV Ab+ (2D) vs. Placebo-S Ab+	dpci 9	0.925321	0.233703	3.66372	152	-0.111433	0.91142	0.05
Short	Nasal	ChAd155-RSV Ab- (2D) vs. ChAd155-RSV Ab+ (2D)	dpci 3	0.294367	0.0856373	1.01185	152	-1.95685	0.0521977	0.05
Short	Nasal	ChAd155-RSV Ab- (2D) vs. ChAd155-RSV Ab+ (2D)	dpci 5	0.506991	0.147494	1.74271	152	-1.08691	0.278797	0.05
Short	Nasal	ChAd155-RSV Ab- (2D) vs. ChAd155-RSV Ab+ (2D)	dpci 6	0.383119	0.111457	1.31692	152	-1.53518	0.126817	0.05
Short	Nasal	ChAd155-RSV Ab- (2D) vs. ChAd155-RSV Ab+ (2D)	dpci 7	1.13646	0.33062	3.90644	152	0.204691	0.838087	0.05
Short	Nasal	ChAd155-RSV Ab- (2D) vs. ChAd155-RSV Ab+ (2D)	dpci 9	1	0.29092	3.43737	152	3.37471e-15	1	0.05
Long	Nasal	ChAd155-RSV Ab-(1D) vs. Placebo-L Ab-	dpci 3	0.399638	0.116263	1.3737	152	-1.46764	0.144269	0.05
Long	Nasal	ChAd155-RSV Ab-(1D) vs. Placebo-L Ab-	dpci 5	0.427126	0.124259	1.46819	152	-1.3612	0.175466	0.05
Long	Nasal	ChAd155-RSV Ab-(1D) vs. Placebo-L Ab-	dpci 6	0.0243594	0.00708664	0.0837322	152	-5.94423	1.82975e-08	0.05
Long	Nasal	ChAd155-RSV Ab-(1D) vs. Placebo-L Ab-	dpci 7	0.0568853	0.0165491	0.195536	152	-4.58713	9.3337e-06	0.05
Long	Nasal	ChAd155-RSV Ab-(1D) vs. Placebo-L Ab-	dpci 9	0.889848	0.18617	4.25327	152	-0.147388	0.883021	0.05

## Sheet: AUC analyses
DOI	Endpoint	Comparison	GMR	95% lower	95% upper	DF	tValue	Probt	Alpha
Short	GI	ChAd155-RSV Ab- (2D) vs. Placebo-S Ab+	0.321023	0.576703	0.178699	40	-3.92007	0.000338017	0.05
Short	GI	ChAd155-RSV Ab- (2D) vs. ChAd155-RSV Ab+ (2D)	0.90225	1.62085	0.50224	40	-0.354885	0.72454	0.05
Short	GI	ChAd155-RSV Ab+ (2D) vs. Placebo-S Ab+	0.355803	0.639183	0.198059	40	-3.56519	0.000959814	0.05
Long	GI	ChAd155-RSV (1D) vs. Placebo-L Ab	0.20465	0.367644	0.113919	40	-5.47332	2.59429e-06	0.05
Short	RR	ChAd155-RSV Ab- (2D) vs. Placebo-S Ab+	0.749188	0.875123	0.641376	40	-3.75619	0.000549852	0.05
Short	RR	ChAd155-RSV Ab- (2D) vs. ChAd155-RSV Ab+ (2D)	0.899987	1.05127	0.770474	40	-1.37069	0.178116	0.05
Short	RR	ChAd155-RSV Ab+ (2D) vs. Placebo-S Ab+	0.832443	0.972373	0.71265	40	-2.3855	0.0218812	0.05
Long	RR	ChAd155-RSV (1D) vs. Placebo-L Ab	0.846195	0.988436	0.724423	40	-2.17237	0.0358119	0.05
Short	TEMP	ChAd155-RSV Ab- (2D) vs. Placebo-S Ab+	0.848931	0.951345	0.757542	40	-2.90614	0.00593853	0.05
Short	TEMP	ChAd155-RSV Ab- (2D) vs. ChAd155-RSV Ab+ (2D)	0.949402	1.06394	0.847196	40	-0.921351	0.362391	0.05
Short	TEMP	ChAd155-RSV Ab+ (2D) vs. Placebo-S Ab+	0.894175	1.00205	0.797915	40	-1.98479	0.0540564	0.05
Long	TEMP	ChAd155-RSV (1D) vs. Placebo-L Ab	0.73733	0.826281	0.657955	40	-5.40708	3.21148e-06	0.05
Short	URTD	ChAd155-RSV Ab- (2D) vs. Placebo-S Ab+	0.727572	1.16494	0.454411	40	-1.36557	0.179704	0.05
Short	URTD	ChAd155-RSV Ab- (2D) vs. ChAd155-RSV Ab+ (2D)	0.88995	1.42493	0.555826	40	-0.500602	0.619395	0.05
Short	URTD	ChAd155-RSV Ab+ (2D) vs. Placebo-S Ab+	0.817543	1.30899	0.510603	40	-0.86497	0.392213	0.05
Long	URTD	ChAd155-RSV (1D) vs. Placebo-L Ab	0.805413	1.28957	0.503028	40	-0.929151	0.358384	0.05

## Sheet: Imputed data AUC
				General illness score		URTD score		Respiratory rate
animal ID	group	First missing read-out (dpci)	N missing read-outs	last value alive	missing read-outs replaced by	last value alive	missing read-outs replaced by	last value alive	missing read-outs replaced by
1273	Placebo short	9	3	2	1.5	2	1.75	88	88
1284	Placebo short	9	3	2	1.75	2	1.5	120	110
1285	Placebo short	8	4	3	2	1	1	84	94.67
1087	Placebo long	9	3	3	1.75	2	1.5	80	88
1091	Placebo long	9	3	3	2.25	3	1.5	32	68
1092	Placebo long	8	4	3	2.33	0	1.33	32	69.33
1101	Placebo long	8	4	3	2	2	2	64	91.33
1102	Placebo long	8	4	3	2.67	2	0.67	36	77.33
		Rectal temperature
animal ID	group	First missing read-out (dpci)	N missing read-outs	last value alive	missing read-outs replaced by
1273	Placebo short	8PM	7	39.8	39.77
1284	Placebo short	8PM	7	40.1	40.09
1285	Placebo short	7PM	9	39.9	39.38
1087	Placebo long	8PM	7	39.7	39.89
1091	Placebo long	8PM	7	38.9	40.01
1092	Placebo long	7PM	9	37.7	39.54
1101	Placebo long	8AM	8	40.8	40.53
1102	Placebo long	7PM	9	39.4	40.2
