# Supplementary material for: ChAd155-RSV vaccine is immunogenic and efficacious against bovine RSV infection-induced disease in young calves
Source: Nat Commun. 2022 Oct 17;13:6142. doi: 10.1038/s41467-022-33649-3 (PMC9575635; doi:10.1038/s41467-022-33649-3)
Supplement: Supplementary file 6 — Source Data [file 41467_2022_33649_MOESM6_ESM.xlsx]

## Sheet: fig 2a
Study 1 short DOI		General Illness score
group / dpc	-2	-1	0	1	2	3	4	5	6	7	8	9	10	11
Placebo-S	0	0	0	0	0	0	0	0	2	2	1	1	0	0
Placebo-S	0	0	0	0	0	0	0	0	1	2	2	1	0	0
Placebo-S	0	0	0	0	0	0	0	0	0	0	0	0	0	0
Placebo-S	0	0	0	0	0	0	0	0	0	1	0	1	0	0
Placebo-S	0	0	0	0	0	0	0	0	0	0	0	0	0	0
Placebo-S	0	0	0	0	0	0	0	0	0	1	1	0	0	0
Placebo-S	0	0	0	0	0	0	0	0	0	1	1	0	0	0
Placebo-S	0	0	0	0	0	0	0	0	0	0	1	0	0	0
ChAd155-RSV (2D)	0	0	0	0	0	0	0	0	0	0	0	0	0	0
ChAd155-RSV (2D)	0	0	0	0	0	0	0	0	0	0	0	0	0	0
ChAd155-RSV (2D)	0	0	0	0	0	0	0	0	0	0	0	0	0	0
ChAd155-RSV (2D)	0	0	0	0	0	0	0	0	0	0	0	0	0	0
ChAd155-RSV (2D)	0	0	0	0	0	0	0	0	0	0	0	0	0	0
ChAd155-RSV (2D)	0	0	0	0	0	0	0	0	0	0	0	0	0	0
ChAd155-RSV (2D)	0	0	0	0	0	0	0	0	0	0	0	0	0	0
ChAd155-RSV (2D)	0	0	0	0	0	0	0	0	0	0	0	0	0	0
ChAd155-RSV (1D)	0	0	0	0	0	0	0	0	0	0	0	0	0	0
ChAd155-RSV (1D)	0	0	0	0	0	0	0	0	0	0	0	0	0	0
ChAd155-RSV (1D)	0	0	0	0	0	0	0	0	0	0	0	0	0	0
ChAd155-RSV (1D)	0	0	0	0	0	0	0	0	0	1	0	0	0	0
ChAd155-RSV (1D)	0	0	0	0	0	0	0	0	0	0	0	0	0	0
ChAd155-RSV (1D)	0	0	0	0	0	0	0	0	0	0	0	0	0	0
ChAd155-RSV (1D)	0	0	0	0	0	0	0	0	0	0	0	0	0	0
ChAd155-RSV (1D)	0	0	0	0	0	0	0	0	1	1	0	0	0	0

## Sheet: fig 2b
Study 1 long DOI		General Illness score
group / dpc	-2	-1	0	1	2	3	4	5	6	7	8	9	10	11
Placebo-L	0	0	0	0	0	0	0	0	0	2	1	0	0	0
Placebo-L	0	0	0	0	0	0	0	0	1	2	1	0	0	0
Placebo-L	0	0	0	0	0	0	0	0	0	1	1	0	0	0
Placebo-L	0	0	0	0	0	0	0	0	0	1	2	1	0	0
Placebo-L	0	0	0	0	0	0	0	0	1	1	1	1	0	0
Placebo-L	0	0	0	0	0	0	0	0	0	1	2	0	0	0
Placebo-L	0	0	0	0	0	0	0	0	0	2	2	1	0	0
ChAd155-RSV (2D)	0	0	0	0	0	0	0	0	0	0	0	0	0	0
ChAd155-RSV (2D)	0	0	0	0	0	0	0	0	0	0	0	0	0	0
ChAd155-RSV (2D)	0	0	0	0	0	0	0	0	0	0	0	0	0	0
ChAd155-RSV (2D)	0	0	0	0	0	0	0	0	0	0	0	0	0	0
ChAd155-RSV (2D)	0	0	0	0	0	0	0	0	0	0	0	0	0	0
ChAd155-RSV (2D)	0	0	0	0	0	0	0	0	0	0	0	0	0	0
ChAd155-RSV (2D)	0	0	0	0	0	0	0	0	0	0	0	0	0	0
ChAd155-RSV (2D)	0	0	0	0	0	0	0	0	0	0	0	0	0	0

## Sheet: fig 2c
Study 2 long DOI		General Illness score
group / dpc	-2	-1	0	1	2	3	4	5	6	7	8	9	10	11
Placebo-L	0	0	0	0	0	0	0	0	2	2	2	1	0	0
Placebo-L	0	0	0	0	0	0	0	0	1	1	2	0	0	0
Placebo-L	0	0	0	0	0	0	0	0	2	2	3	†	†	†
Placebo-L	0	0	0	0	0	0	0	1	2	3	3	†	†	†
Placebo-L	0	0	0	0	0	0	0	1	3	3	†	†	†	†
Placebo-L	0	0	0	0	0	0	0	0	1	2	2	0	0	0
Placebo-L	0	0	0	0	0	0	0	0	1	1	0	0	0	0
Placebo-L	0	0	0	0	0	0	0	1	2	3	†	†	†	†
Placebo-L	0	0	0	0	0	0	0	2	3	3	†	†	†	†
ChAd155-RSV (1D)	0	0	0	0	0	0	0	0	0	0	0	0	0	0
ChAd155-RSV (1D)	0	0	0	0	0	0	0	0	0	0	0	0	0	0
ChAd155-RSV (1D)	0	0	0	0	0	0	0	0	0	0	0	0	0	0
ChAd155-RSV (1D)	0	0	0	0	0	0	0	0	0	0	0	0	0	0
ChAd155-RSV (1D)	0	0	0	0	0	0	0	0	0	0	0	0	0	0
ChAd155-RSV (1D)	0	0	0	0	0	0	0	0	0	0	0	0	0	0
ChAd155-RSV (1D)	0	0	0	0	0	0	0	1	2	1	0	0	0	0
ChAd155-RSV (1D)	0	0	0	0	0	0	0	2	2	1	0	0	0	0
ChAd155-RSV (1D)	0	0	0	0	0	0	0	0	0	0	0	0	0	0

## Sheet: fig 2d
Study 1 short DOI		Rectal body temperature (degrees Celsius)
group / dpc	-2	P	-1	P	0	P	1	P	2	P	3	P	4	P	5	P	6	P	7	P	8	P	9	P	10	P	11	P
Placebo-S	38.5	38.6	38.6	39	38.4	39.1	37.9	38.6	38.9	39	38.7	38.5	38.6	38.4	38.5	39.4	38.7	39.2	39.9	40.2	39.3	39.2	39.2	39	39.1	39.2	39	39
Placebo-S	38.9	39	38.2	38.9	38.8	39	38.6	39	38.6	38.8	38.8	38.9	38.8	38.7	39.1	39.3	40.1	39.8	40.7	40.3	40	39.6	39.1	39	38.5	38.9	38.8	38.6
Placebo-S	38.9	39	38.5	38.9	38.8	39.1	38.6	38.8	38.8	39.2	38.8	38.9	38.8	39.1	38.7	39.2	38.9	39.3	39.9	40.3	39.6	39	38.9	39.2	38.8	39	38.9	38.9
Placebo-S	38.3	38.5	39	38.8	38.4	39.2	38.7	38.9	38.7	38.8	38.9	38.7	38.5	38.7	38.7	39	38.7	39.2	39.6	39.5	39.1	39	38.8	39.1	38.6	39.1	39.1	39.1
Placebo-S	38.3	38.7	38.3	39	38.6	38.9	38.5	38.8	38.7	39	38.4	38.9	38.5	39	38.6	39.3	38.4	38.7	39.7	39.4	39.9	38.9	38.7	39	38.5	38.6	38.9	38.7
Placebo-S	38.5	38.9	38.8	38.8	38.5	39.4	38.5	39.3	39.1	39	38.6	38.6	38.6	38.8	38.9	39.3	38.9	39.9	39.8	40.3	39.2	39.1	38.8	39.3	38.9	39	38.9	38.8
Placebo-S	38.5	38.5	38.6	38.9	38.7	39.1	38.6	39	38.4	38.9	38.2	38.5	38.3	38.8	38.7	38.8	39	38.3	39.6	39.9	39.2	39.4	38.8	38.2	38.9	38.7	38.8	39
Placebo-S	38.6	39	38.5	38.7	38.7	38.9	38.6	39	38.8	38.9	38.8	38.7	38.8	38.8	39.1	38.9	38.5	38.9	39.4	39.4	39.4	39.5	38.8	39.2	38.8	39.1	38.8	39.2
ChAd155-RSV (2D)	38.5	39	38.3	38.7	38.4	38.9	38.2	38.8	38.9	38.6	38.9	38.7	38.6	38.6	38.5	39.2	38.6	38.8	38.6	38.8	38.6	38.8	38.9	38.9	38.6	38.7	38.4	38.8
ChAd155-RSV (2D)	39.2	38.8	38.6	39.2	38.3	39.2	38.8	39	38.8	38.9	38.1	38.8	39	38.7	38.7	38.7	38.6	38.6	38.5	39.2	38.7	39.1	39	39.2	38.8	39	38.6	39
ChAd155-RSV (2D)	38.7	38.7	38.4	39	38.4	38.7	38.3	38.3	38.7	38.8	38.9	38.9	38.7	38.9	38.1	38.3	38.3	38.8	38.6	38.7	38.5	38.8	38.6	38.3	38.7	39	38.6	38.9
ChAd155-RSV (2D)	38.9	38.7	38.9	39.2	38.8	39.1	38.9	39	39.2	39.1	38.7	39.2	38.9	39.2	38.8	38.9	39	39	38.7	38.9	38.4	38.9	39	39	39.1	39.2	39	38.9
ChAd155-RSV (2D)	39.1	39	38.9	39.1	38.5	39.1	38.6	39.1	39	39.1	39	39.2	39	38.8	39.2	39.2	38.9	38.9	39	39.2	39	39.1	39.1	39.3	39.1	39.6	38.9	39.2
ChAd155-RSV (2D)	38	38.4	38.8	38.7	38.8	39.3	38.5	39	38.6	38.4	38.8	39.1	38.7	39.2	38.7	39	38.5	38.9	38.8	38.9	38.9	38.9	38.9	38.5	38.9	38.7	38.9	39.2
ChAd155-RSV (2D)	39.2	39	38.9	39	38.8	39.2	38.9	39.1	39	39	39.1	38.8	39	38.8	39	39.1	39	39	38.6	38.6	39.1	38.8	38.9	38.9	38.6	39	38.9	39
ChAd155-RSV (2D)	38.9	39	38.2	38.9	38.8	39.3	38.8	39.3	39.1	38.9	39	39.2	38.8	39.1	38.9	39.2	38.1	39	39.1	39.1	38.9	39.3	38.9	39.3	38.8	38.7	38.9	39
ChAd155-RSV (1D)	38.4	39	39	38.8	38.7	39	38.6	39	39	38.7	38.8	39.2	38.7	39.2	39	38.6	38.5	39.1	39.2	39	38.7	39	39.1	39.1	38.9	39.1	38.7	39
ChAd155-RSV (1D)	38.2	38.7	38.6	38.7	38.9	39.1	38.7	39.1	39	38.7	39.1	38.8	38.8	38.8	38.8	39	38.4	39	38.7	38.9	38.8	38.8	38.9	39	38.9	39.1	38.8	38.7
ChAd155-RSV (1D)	38.4	38.9	38.6	38.3	38.5	39.2	38.2	39.2	38.2	39	38.2	38.9	38.6	39	38.5	38.7	38.5	38.9	38.6	38.7	38.4	38.8	38.7	39.1	38.4	39	38.7	39
ChAd155-RSV (1D)	38.3	38.8	38.3	38.5	38.5	38.4	38.3	38.9	38.6	38.8	38.6	38.8	38.2	38.7	38.3	38.9	38.5	38.1	38.5	38.8	38.6	38.6	38.5	38.9	38.6	38.9	38.5	38.9
ChAd155-RSV (1D)	39	38.7	38.6	38.8	38.1	39.2	38.7	39	38.6	39.2	39	38.8	38.9	39	38.8	39.2	38.8	38.7	38.7	38.9	38.9	38.9	38.9	39.3	38.9	39.1	38.9	39
ChAd155-RSV (1D)	38.4	38.7	38.8	38.8	38.3	39.1	38.5	38.9	38.7	38.9	38.7	38.9	38.5	38.7	38.8	39	38.8	38.9	38.8	38.9	38.7	38.7	38.8	39.3	38.7	38.9	38.8	38.8
ChAd155-RSV (1D)	38.5	38.8	38.7	39.1	38.3	39	38.7	39.2	39.1	39.1	38.9	39.1	38.6	39.2	38.9	39.1	38.6	39.5	38.8	39.2	38.6	39	39	39.2	39	39.3	39.1	39.3
ChAd155-RSV (1D)	38.6	38.7	38.9	38.9	38.7	39	38.5	39.1	39.1	38.9	38.7	38.6	38.6	38.7	39.4	39.2	38.9	39.2	38.8	39.1	38.8	38.7	38.7	39.4	38.9	39	38.9	38.9
P = PM measurement

## Sheet: fig 2e
Study 1 long DOI		Rectal body temperature (degrees Celsius)
group / dpc	-2	P	-1	P	0	P	1	P	2	P	3	P	4	P	5	P	6	P	7	P	8	P	9	P	10	P	11	P
Placebo-L	38.6	38.7	38.6	39.1	38.2	39	38.8	38.8	38.3	38.9	38.6	38.6	38.6	38.7	38.8	39.2	38.9	39.6	39.7	40	39.6	39.5	38.8	38.7	38.9	38.8	38.6	38.7
Placebo-L	38.5	38.9	38.7	38.7	38.6	39.1	38.7	38.7	38.8	38.9	38.6	38.4	38.7	38.8	38.9	38.9	39.5	40.4	39.8	39.7	38.7	38.8	39.3	38.8	38.4	38.8	38.6	38.6
Placebo-L	38.8	38.7	38.5	38.7	38.6	38.9	39	38.8	38.6	38.7	38.5	38.7	38.5	38.9	38.6	39	39.2	39.4	39.9	39.4	39.1	39.1	38.9	38.8	38.5	38.8	38.8	38.8
Placebo-L	38.7	39	38.6	39.1	38.3	39.3	38.8	38.9	38.8	39.2	38.7	38.8	38.3	38.8	38.1	38.7	38.7	39.3	38.7	39.8	39.7	38.9	39.6	40.1	38.8	39.1	38.9	39
Placebo-L	38.5	38.4	38.6	38.7	38.6	39	38.6	38.8	38.3	39.2	38.6	38.6	38.5	38.8	38.7	38.9	38.5	39.8	39.8	40.3	40.1	40.2	39.3	39.1	38.8	38.9	38.6	38.8
Placebo-L	38.7	38.9	39	39	38.8	39.1	38.9	39.1	38.7	39.2	38.9	39.1	38.7	39.4	38.4	39.3	38.9	39.8	39.4	39.6	39.6	40.1	39.8	39.3	39	39.4	38.8	39.1
Placebo-L	38.8	38.8	38	38.8	38.7	39	38.5	39	38.2	38.6	38.7	38.7	38.4	38.6	38.6	39	38.2	38.8	39.9	40.1	40	39.7	39.5	39.1	38.6	38.8	38.6	39.3
ChAd155-RSV (2D)	38.6	38.5	38.5	38.8	38.5	38.8	38.7	38.8	38.9	38.8	38.7	38.7	39.1	39.8	39	39.8	38.6	38.5	38.2	38.7	38.3	38.5	38.4	39.1	38.5	38.8	38.5	39
ChAd155-RSV (2D)	38.4	39.1	38.4	39	38.6	38.8	38.4	38.5	38.8	39	38.6	38.7	38.2	39	38.5	39	38.6	38.1	38.4	39.4	39	38.8	38.7	39	38.7	39	38.9	38.9
ChAd155-RSV (2D)	39	38.4	39	38.9	38.4	39	38.6	38.7	38.5	39.2	38.5	38.6	38.5	38.6	38.5	39.2	38.5	38.6	37.8	38.8	38.7	38.4	38.5	38.9	38.7	39	38.5	39.2
ChAd155-RSV (2D)	38.5	38.9	38.6	39	38.9	39.2	39.1	39	38.9	39.6	39	38.9	38.5	39.2	39.1	39.1	38.7	39.1	38.7	39.1	39.1	39.1	39.1	38.9	38.8	39.2	38.7	39.1
ChAd155-RSV (2D)	38.6	38.7	38.5	39.1	38.6	38.7	38.6	38.6	38.6	39	38.5	38.6	38.6	38.9	38.5	39	38.5	39	38.9	38.9	38.8	38.9	38.6	38.9	38.8	39	38.7	39
ChAd155-RSV (2D)	38	38.2	38.5	38.9	38.3	39	38.1	38.9	38.6	38.4	38.8	38.7	38.4	38.6	38.7	38.7	38.3	39	38.4	38.8	39	38.8	38.5	38.9	38.4	38.7	38.7	39.1
ChAd155-RSV (2D)	38.2	38.2	38.2	38.7	38.3	38.7	38.7	37.8	37.6	38.2	38.6	38.1	38.6	38.2	38.5	38.7	38.3	38.7	38.1	38.8	38.7	38.4	38.4	39	38.4	38.3	38.5	38.7
ChAd155-RSV (2D)	38.7	38.8	38.5	39	38.8	39.1	39	38.9	39.1	39.2	38.9	39.1	38.7	39.1	38.9	39	38.6	39.1	38.7	39.1	38.9	38.8	38.9	39.2	38.8	39.1	38.9	39.2
P = PM measurement

## Sheet: fig 2f
Study 2 long DOI		Rectal body temperature (degrees Celsius)
group/dpc	-2	P	-1	P	0	P	1	P	2	P	3	P	4	P	5	P	6	P	7	P	8	P	9	P	10	P	11	P
Placebo-L	38.5	38.8	38.5	39.1	38.4	38.6	38.4	38.6	38.3	38.8	38.6	38.9	38.6	39.7	40.2	40.9	40.6	40.5	40.7	40.7	39.8	39.5	39.2	38.8	39.1	38.4	38.8	38.8
Placebo-L	38.8	39.1	39	39.2	39.1	39.2	38.7	39	38.6	39.1	39	39.2	38.8	39.2	39.1	40.7	40.5	40.9	40.8	40.7	40.2	40.1	39.1	39.2	39	38.9	38.8	39
Placebo-L	38.3	38.6	38.6	38.9	38.5	38.6	38.5	38.7	38.1	38.9	38.7	38.7	38	38.9	39.1	39.2	39.9	40	40.7	40.6	39.7	†	†	†	†	†	†	†
Placebo-L	38.7	39	38.9	39.1	38.7	39.1	38.7	38.9	38.6	39	38.7	39	38.6	38.9	39.6	40.3	40.3	40.4	40.4	40.2	38.9	†	†	†	†	†	†	†
Placebo-L	38.6	38.9	38.7	39.1	38.7	38.8	38.5	38.5	38.4	38.9	38.6	38.9	39.1	39.2	40.2	39.7	40.5	39.6	37.7	†	†	†	†	†	†	†	†	†
Placebo-L	38.7	38.9	38.9	39	38.8	39	38.9	39	38.8	39.1	38.9	38.8	38.9	39	39.3	40.2	40.3	40.6	40.9	40.8	40.6	40.3	39.4	39.9	39.2	39.1	39	38.9
Placebo-L	38.8	38.9	39	39	39	39	38.9	38.8	38.8	39	38.9	39	39.1	38.9	39.6	40.1	40	40.1	38.9	40.8	39.5	39.5	38.7	39	39.1	38.8	38.8	39
Placebo-L	39.2	39.6	39.6	39.8	39.3	39.4	38.8	39.3	39.1	39.2	39.6	39.8	39.6	39.5	40	40.4	40.8	40.6	40.6	40.8	†	†	†	†	†	†	†	†
Placebo-L	38.6	38.9	38.7	39.2	38.6	39	38.7	38.8	38.6	39	38.9	38.8	38.5	38.8	40.5	40.8	40.4	39.9	39.4	†	†	†	†	†	†	†	†	†
ChAd155-RSV (1D)	38.5	38.8	38.5	39.2	38.9	39.1	38.9	39.1	38.7	39.1	39	39.2	38.7	39	38.9	39.9	38.8	38.9	38.9	39.1	38.4	38.8	38.6	38.8	39	39.1	38.8	39
ChAd155-RSV (1D)	38.8	39.1	39	39.4	38.8	39.1	38.8	39	38.6	39.2	39.1	39	38.8	39	39	39.4	38.7	39.5	39	39.3	38.8	39.2	38.9	39.4	39	39.8	38.2	39.6
ChAd155-RSV (1D)	38.3	38.6	38.6	39.2	38.6	38.9	38.8	39	38.6	39	38.8	38.9	39.3	39.1	39.1	39.3	39.3	39.4	39	39	38.7	38.8	38.8	39.1	39.1	39	38.8	39.3
ChAd155-RSV (1D)	38.7	39	38.9	39.1	38.5	38.7	38.6	38.9	38	38.5	38.9	38.9	38.8	38.8	38.5	39.1	38.7	38.6	39.1	38.9	38.7	38.9	38.6	38.9	38.8	38.9	38.7	39.2
ChAd155-RSV (1D)	38.6	38.9	38.7	39.1	38.6	39	38.7	39	38.6	39.2	39.4	39.1	38.7	39.2	39	39.4	38.9	39	38.8	39	38.6	39	38.8	39.1	39	39.5	38.9	39
ChAd155-RSV (1D)	38.7	38.9	38.9	39.1	38.8	39.1	38.9	39	38.8	39.2	39	39.1	38.9	38.9	39.1	39.1	39.1	39.2	38.9	39	38.7	38.9	39	39.3	39.1	39.4	39.1	39.1
ChAd155-RSV (1D)	38.8	38.9	39	39.1	38.9	38.9	38.6	39.1	38.3	39.1	38.8	39.1	39	39.1	39.1	40	39.9	40.1	39.7	39.5	38.7	38.7	38.6	38.5	38.9	39.1	38.8	39
ChAd155-RSV (1D)	39.2	39.6	39.6	39.3	38.2	38.7	39	38.7	38.6	38.9	38.8	38.9	38.6	39.3	39.7	39.6	39.3	39.7	39.4	39.2	38.4	38.7	38.7	39	38.7	38.9	38.7	39.2
ChAd155-RSV (1D)	38.6	38.9	38.7	39.1	38.4	38.7	38.5	38.8	38.5	38.9	38.7	38.8	38.3	38.9	38.6	39.2	38.8	38.8	38.5	38.8	38.5	38.8	38.5	39.2	39	39	38.6	38.9
P = PM measurement

## Sheet: fig 2g
Study 1 short DOI		Upper Respiratory Tract Disease (URTD) score
group/dpc	-2	-1	0	1	2	3	4	5	6	7	8	9	10	11
Placebo-S	0	0	0	0	0	0	1	0	1	2	1	0	1	0
Placebo-S	0	0	0	0	0	0	0	0	1	2	3	2	0	0
Placebo-S	0	0	0	0	1	0	0	1	1	0	2	2	0	0
Placebo-S	0	0	0	0	1	1	0	0	1	1	2	1	2	1
Placebo-S	0	0	0	0	0	0	0	0	1	2	2	2	2	1
Placebo-S	0	0	0	0	0	0	0	0	0	2	2	0	2	0
Placebo-S	0	0	0	0	0	0	0	0	0	1	3	2	0	0
Placebo-S	0	0	0	0	0	0	0	0	1	2	0	0	0	0
ChAd155-RSV (2D)	0	1	0	1	0	0	0	0	0	0	0	0	1	1
ChAd155-RSV (2D)	0	0	0	0	0	0	0	0	0	0	0	2	0	0
ChAd155-RSV (2D)	0	0	0	1	0	0	0	1	0	1	1	1	0	0
ChAd155-RSV (2D)	0	0	0	0	0	0	0	1	0	1	0	0	0	0
ChAd155-RSV (2D)	0	0	0	0	0	0	0	1	0	0	1	0	0	0
ChAd155-RSV (2D)	0	1	1	1	0	1	0	0	0	0	0	0	0	0
ChAd155-RSV (2D)	0	0	0	0	0	1	0	0	0	0	0	0	0	0
ChAd155-RSV (2D)	0	0	0	0	0	0	0	0	0	1	1	0	0	1
ChAd155-RSV (1D)	1	1	0	1	0	0	0	0	1	2	0	0	1	0
ChAd155-RSV (1D)	0	1	1	1	0	0	0	0	0	0	0	0	1	0
ChAd155-RSV (1D)	0	0	1	1	1	2	0	0	1	2	2	2	1	1
ChAd155-RSV (1D)	0	0	0	0	0	0	0	1	1	0	2	0	1	1
ChAd155-RSV (1D)	0	0	0	0	1	0	0	0	0	0	1	0	0	0
ChAd155-RSV (1D)	0	0	0	0	0	0	1	0	0	2	0	0	0	0
ChAd155-RSV (1D)	0	1	0	0	0	0	0	1	0	1	1	0	0	0
ChAd155-RSV (1D)	0	0	0	0	0	0	0	0	0	0	2	2	1	0

## Sheet: fig 2h
Study 1 long DOI		Upper Respiratory Tract Disease (URTD) score
group/dpc	-2	-1	0	1	2	3	4	5	6	7	8	9	10	11
Placebo-L	1	0	0	0	0	0	0	0	0	0	0	1	0	1
Placebo-L	0	0	0	0	0	0	0	1	1	2	2	0	0	0
Placebo-L	0	0	0	0	0	0	0	0	1	0	2	2	0	1
Placebo-L	0	0	0	0	0	0	0	0	0	0	2	0	0	0
Placebo-L	0	0	0	0	0	0	0	0	1	2	3	2	1	0
Placebo-L	0	0	0	0	0	0	0	0	1	0	2	0	0	0
Placebo-L	0	1	0	1	1	0	1	1	1	2	3	2	1	1
ChAd155-RSV (2D)	0	1	0	0	0	0	2	1	0	0	2	2	1	1
ChAd155-RSV (2D)	0	0	0	0	0	0	0	1	0	0	1	0	0	0
ChAd155-RSV (2D)	0	0	0	0	0	0	0	0	0	0	0	2	0	0
ChAd155-RSV (2D)	0	0	0	0	0	0	0	0	0	1	1	1	1	1
ChAd155-RSV (2D)	0	0	0	0	1	0	0	0	0	0	0	0	0	0
ChAd155-RSV (2D)	0	0	0	0	0	0	0	0	0	0	1	1	0	0
ChAd155-RSV (2D)	0	0	0	0	0	0	0	1	1	0	0	1	1	1
ChAd155-RSV (2D)	0	0	0	0	0	1	1	0	1	1	0	0	1	0

## Sheet: fig 2i
Study 2 long DOI		Upper Respiratory Tract Disease (URTD) score
group/dpc	-2	-1	0	1	2	3	4	5	6	7	8	9	10	11
Placebo-L	0	0	0	0	0	0	2	1	2	2	0	1	1	0
Placebo-L	0	1	0	0	0	0	1	0	2	2	2	1	1	1
Placebo-L	0	0	0	0	0	1	0	1	1	2	2	†	†	†
Placebo-L	0	0	1	0	0	2	1	1	0	2	3	†	†	†
Placebo-L	0	0	1	0	0	0	2	2	2	0	†	†	†	†
Placebo-L	0	0	0	0	0	0	1	1	2	2	3	1	2	1
Placebo-L	0	0	0	0	0	0	0	1	0	2	1	0	2	0
Placebo-L	0	0	0	0	1	0	1	2	2	2	†	†	†	†
Placebo-L	0	0	0	0	1	1	0	1	1	0	†	†	†	†
ChAd155-RSV (1D)	0	0	0	0	0	1	1	1	2	2	0	2	1	0
ChAd155-RSV (1D)	1	0	0	0	0	1	0	1	2	3	2	2	2	2
ChAd155-RSV (1D)	0	0	1	0	0	0	2	0	0	2	0	2	0	2
ChAd155-RSV (1D)	0	0	0	0	0	1	0	2	2	2	2	1	2	2
ChAd155-RSV (1D)	0	0	1	0	0	0	1	1	0	0	2	0	2	0
ChAd155-RSV (1D)	1	1	0	0	0	1	1	1	2	2	0	1	2	1
ChAd155-RSV (1D)	0	1	0	0	0	1	0	1	2	1	1	0	0	2
ChAd155-RSV (1D)	0	0	0	0	0	1	1	1	0	0	0	0	1	2
ChAd155-RSV (1D)	0	1	0	0	0	0	0	1	2	0	1	0	0	0

## Sheet: fig 2j
Study 1 short DOI		Respiratory rate (breathings/minute)
group/dpc	-2	-1	0	1	2	3	4	5	6	7	8	9	10	11
Placebo-S	40	44	32	28	32	24	36	64	104	112	80	76	96	56
Placebo-S	48	40	28	28	28	48	40	44	88	104	96	80	80	44
Placebo-S	28	24	24	28	24	24	28	28	64	104	76	80	52	52
Placebo-S	36	44	28	36	32	32	28	64	56	80	76	76	68	60
Placebo-S	44	32	40	24	32	36	48	32	56	80	76	64	52	44
Placebo-S	28	40	36	32	28	36	52	44	80	104	92	76	56	36
Placebo-S	36	36	28	40	24	24	36	56	88	96	80	84	88	40
Placebo-S	36	28	32	32	32	28	40	40	76	96	96	88	68	44
ChAd155-RSV (2D)	36	40	32	24	28	28	28	40	32	44	32	44	36	40
ChAd155-RSV (2D)	48	44	36	40	44	32	56	32	52	64	44	56	36	48
ChAd155-RSV (2D)	30	52	32	44	48	44	60	88	48	60	36	48	64	32
ChAd155-RSV (2D)	36	48	28	36	32	32	48	68	56	48	60	40	64	44
ChAd155-RSV (2D)	44	48	24	28	36	24	24	44	40	52	32	52	40	40
ChAd155-RSV (2D)	28	40	36	28	24	52	32	32	36	32	32	56	40	28
ChAd155-RSV (2D)	28	52	36	36	36	44	40	52	32	56	52	64	68	48
ChAd155-RSV (2D)	36	40	24	36	24	28	40	48	52	48	40	56	28	28
ChAd155-RSV (1D)	52	52	40	56	40	48	32	88	64	80	60	60	56	44
ChAd155-RSV (1D)	28	36	32	28	28	44	24	56	40	40	36	44	40	32
ChAd155-RSV (1D)	36	36	24	40	24	24	32	28	28	44	44	44	32	48
ChAd155-RSV (1D)	44	36	28	24	40	36	28	40	52	56	36	52	40	44
ChAd155-RSV (1D)	48	36	28	40	36	24	36	52	52	60	52	52	48	32
ChAd155-RSV (1D)	28	36	36	24	28	44	32	36	60	40	28	40	56	32
ChAd155-RSV (1D)	32	52	36	40	36	36	56	56	40	56	64	56	48	68
ChAd155-RSV (1D)	24	40	28	36	40	48	28	76	56	76	56	84	68	56

[truncated: 38 more sheets: fig 2k, fig 2l, fig 3a, fig 3b, fig 3c, fig 3d, fig 3e, fig 3f, fig 4a, fig 4b, fig 4c, fig 4d, fig 4e, fig 4f, fig 5a, fig 5b, fig 5c, fig 5d, fig 5e, fig 5f …]
